# Supplementary material for: Potential of Marine Sponge Metabolites against Prions: Bromotyrosine Derivatives, a Family of Interest
Source: Mar Drugs. 2024 Oct 4;22(10):456. doi: 10.3390/md22100456 (PMC11509309; doi:10.3390/md22100456)
Supplement: Supplementary file 1 [file marinedrugs-22-00456-s001.zip]

Archive with 1 entries (1 files):
- marinedrugs-3183438-supplementary.pdf
